# Supplementary material for: Efficacy and Safety of Acupuncture in the Treatment of Poststroke Insomnia: A Systematic Review and Meta-Analysis of Twenty-Six Randomized Controlled Trials
Source: Evid Based Complement Alternat Med. 2022 Mar 19;2022:5188311. doi: 10.1155/2022/5188311 (PMC8957466; doi:10.1155/2022/5188311)
Supplement: Supplementary Materials — Table S1: PRISMA checklist. Table S2: the search strategy in PubMed. [file 5188311.f1.zip]

Archive with 2 entries (2 files):
- 5188311.f1/Table S1 PRISMA  checklist.docx
- 5188311.f1/Table S2 The search strategy in PubMed.docx
